# Supplementary material for: Design and Development of a Sprayable Hydrogel Based on Thermo/pH Dual-Responsive Polymer Incorporating Azadirachta indica (Neem) Extract for Wound Dressing Applications
Source: Polymers (Basel). 2025 Aug 7;17(15):2157. doi: 10.3390/polym17152157 (PMC12349343; doi:10.3390/polym17152157)
Supplement: Supplementary file 1 [file polymers-17-02157-s001.zip]

Archive with 1 entries (1 files):
- polymers-3793473-supplementary.pdf
